# Supplementary material for: Atroposelective Formal [2 + 5] Macrocyclization Synthesis for a Novel All-Hydrocarbon Cyclo[7] Meta-Benzene Macrocycle
Source: Molecules. 2024 Jul 17;29(14):3363. doi: 10.3390/molecules29143363 (PMC11279907; doi:10.3390/molecules29143363)
Supplement: Supplementary file 1 [file molecules-29-03363-s001.zip]

Archive with 1 entries (1 files):
- molecules-3085688-supplementary.pdf
